# Supplementary material for: Large-bodied ornithomimosaurs inhabited Appalachia during the Late Cretaceous of North America
Source: PLoS One. 2022 Oct 19;17(10):e0266648. doi: 10.1371/journal.pone.0266648 (PMC9581415; doi:10.1371/journal.pone.0266648)
Supplement: S1 Table — Note that a single asterisk (*) indicates the measurements including D. mirificus, and a double asterisk (**) indicates the measurements excluding D. mirificus. (XLSX) [file pone.0266648.s013.xlsx]

## Sheet: S1 Table
S1 Table. Measurement comparisons of the select pedal elements of ornithomimosaurs.
Species	Specimen #	Pedal phalanx IV-2 Length	Metatarsal II Length	Tibia Length	Femur circumference (FC)
Anserimimus planinychus	MPC-D100/300	17	270	450	134
Archaeornithomimus asiaticus	AMNH 6570	-	274	301	46
Deinocheirus mirificus	MPC-D 100/127	64	510	1140	560
Dromiceiomimus brevitertius	AMNH 5201	20	-	438	103
Dromiceiomimus brevitertius	ROM 797	30	253	470	99
Dromiceiomimus brevitertius	ROM 852	29	325	520	128
Dromiceiomimus brevitertius	UALVP 16182	-	305	473	131
Gallimimus bullatus	MPC-D100/10	13	144	218	54
Gallimimus bullatus	MPC-D100/11	43	480	695	195
Gallimimus bullatus	MPC-D100/12	-	330	508	160
Gallimimus bullatus	MPC-D100/52	11	256	400	128
Gallimimus bullatus	MPC-D100/121	23	278	450	130
Gallimimus bullatus	MPC-D100/123	31	-	695	180
Gallimimus bullatus	MPC-D100/138	29	458	685	165
Gallimimus bullatus	ZPal MgD-I/1	17	264	384	109
Gallimimus bullatus	ZPal MgD-I/32	22	-	-	133
Gallimimus bullatus	ZPal MgD-I/94	19	205	292	76
Ornithomimidae	MPC-D100/8	29	-	-	115
Ornithomimidae	MPC-D100/136	13	-	-	100
Garudimimus brevipes	MPC-D100/13	35	195	388	107
Ornithomimus edmontonicus	ROM 851	29	265	475	110
Ornithomimus edmontonicus	TMP 95.110.1	22	297	465	125
Struthiomimus altus	AMNH 5257	31	342	555	160
Struthiomimus altus	AMNH 5375	-	357	408	141
Struthiomimus altus	UCMZ (VP) 1980.1	27	-	556	136
Rativates evadens	ROM 1790	20	277	421	111
Eutaw ornithomimosaur	MMNS VP-6332	-	435	-	252.09*
		-	435	-	174.68**
Eutaw ornithomimosaur	MMNS VP-7649	-	-	506	146.45*
		-	-	506	133.13**
Eutaw ornithomimosaur	MMNS VP-7119	92	-	-	606.87*
		92	-	-	289.09**
* including Deinocheirus
** excluding Deinocheirus
