# Supplementary material for: Large-bodied ornithomimosaurs inhabited Appalachia during the Late Cretaceous of North America
Source: PLoS One. 2022 Oct 19;17(10):e0266648. doi: 10.1371/journal.pone.0266648 (PMC9581415; doi:10.1371/journal.pone.0266648)
Supplement: S2 Table — Note that a single asterisk (*) indicates the values when D. mirificus is included, and double asterisk (**) indicates the values when D. mirificus is excluded in the analysis. Abbreviations: (cQE), the corrected quadrupedal values for biped; (DME), developmental mass extrapolation; (FC), femoral circumference. (XLSX) [file pone.0266648.s014.xlsx]

## Sheet: S2 Table
S2 Table. Body mass estimates for ornithomimosaurs.
Species names	Specimen #	FC	LOG10 FC	log.cQE	cQE	lower.cQE	upper.cQE	cQE kg	cQE log kg	lower.cQE kg	upper.cQE kg	DME kg	DME log kg
Anserimimus planinychus	MPC-D 100/300	134	2.13	5.16	143607	106801	180414	143.61	2.16	106.801	180.414
Archaeornithomimus asiaticus	AMNH 6570	47	1.67	3.91	8061	5994.6	10126	8.06	0.91	5.9946	10.126	6.04	0.78
Archaeornithomimus asiaticus	AMNH 6570	104	2.02	4.85	71547	53209.4	89884	71.55	1.85	53.2094	89.884	65.48	1.82
Arkansaurus fridayi	74-16-3 - 5	191	2.28	5.58	380475	282960	477991	380.48	2.58	282.959	477.991
Beishanlong grandis	FRDC-GJ (06) 01-18	190	2.28	5.57	375024	278906	471143	375.02	2.57	278.906	471.143
Deinocheirus mirificus	MPC-D 100/127	560	2.73	6.88	6357653	4.72819e+06	7987119	6357.65	3.8	4728.19	7987.12
Dromiceiomimus brevitertius	AMNH 5201	103	2.01	4.84	69672	51814.7	87528	69.67	1.84	51.8147	87.528	65.59	1.82
Dromiceiomimus brevitertius	UALVP 16182	131	2.12	5.13	134941	100356	169527	134.94	2.13	100.356	169.527
Dromiceiomimus brevitertius	ROM 797	98.5	1.99	4.79	61620	45826.8	77413	61.62	1.79	45.8268	77.413	57.36	1.76
Dromiceiomimus brevitertius	ROM 852	128	2.11	5.1	126615	94163.7	159067	126.62	2.1	94.1637	159.067
Gallimimus bullatus	MPC-D 100/10	54	1.73	4.07	11806	8780.4	14832	11.81	1.07	8.7804	14.832	8.55	0.93
Gallimimus bullatus	MPC-D 100/11	195	2.29	5.61	402783	299550	506016	402.78	2.61	299.55	506.016
Gallimimus bullatus	MPC-D 100/12	160	2.2	5.37	233825	173896	293755	233.83	2.37	173.896	293.755	222.5	2.35
Gallimimus bullatus	MPC-D 100/52	128	2.11	5.1	126615	94163.7	159067	126.62	2.1	94.1637	159.067	113.92	2.06
Gallimimus bullatus	MPC-D 100/121	130	2.11394	5.12	132128	98263.8	165993	132.128	2.121	98.2638	165.993	119.342	2.07679
Gallimimus bullatus	MPC-D 100/123	180	2.26	5.51	323229	240385	406072	323.23	2.51	240.385	406.072	316.8	2.5
Gallimimus bullatus	MPC-D 100/138	165	2.21748	5.41	254466	189246	319685	254.466	2.40563	189.246	319.685	244.015	2.38742
Gallimimus bullatus	ZPal MgD-I/94	76	1.88	4.48	30208	22465.7	37950	30.21	1.48	22.4657	37.95	23.85	1.38
Gallimimus bullatus	ZPal MgD-I/1	109	2.04	4.91	81405	60540.9	102269	81.41	1.91	60.5409	102.269	70.35	1.85
Garudimimus brevipes	MPC-D 100/13	107	2.03	4.89	77365	57536	97193	77.36	1.89	57.536	97.193
Harpymimus okladnikovi	MPC-D 100/29	135	2.13	5.17	146573	109006	184139	146.57	2.17	109.006	184.139
Ornithomimus edmontonicus	TMP 95.110.1	125	2.1	5.07	118624	88220.4	149027	118.62	2.07	88.2204	149.027	114.29	2.06
Ornithomimus edmontonicus	ROM 851	110	2.04	4.92	83475	62080.1	104869	83.47	1.92	62.0801	104.869	77.88	1.89
Ornithomimus edmontonicus	ROM 1790	111	2.05	4.93	85577	63643.8	107511	85.58	1.93	63.6438	107.511
Struthiomimus altus	AMNH 5257	160	2.2	5.37	233825	173896	293755	233.83	2.37	173.896	293.755
Struthiomimus altus	AMNH 5385	98	1.99	4.78	60764	45190.2	76338	60.76	1.78	45.1902	76.338	53.73	1.73
Struthiomimus altus	AMNH 5375	141	2.15	5.22	165184	122848	207521	165.18	2.22	122.848	207.521	160.03	2.2
Struthiomimus altus	UCMZ (VP) 1980.1	136	2.13	5.17	149577	111240	187913	149.58	2.17	111.24	187.913	143.6	2.16
Eutaw ornithomimosaur	MMNS VP-6332	252.09*	2.4	5.91	815910	606792	1025028	815.91	2.91164	606.792	1025.03	654.45	2.82
		174.68**	2.24	5.47	297641	221355	373926	297.641	2.47369	221.355	373.926	262.29	2.42
Eutaw ornithomimosaur	MMNS VP-7119	606.87*	2.78	6.96	9130524	6790371	11470678	9130.52	3.9605	6790.37	11470.7	N/A
		289.09**	2.46	6.08	1188901	884186	1493616	1188.9	3.07515	884.186	1493.62	N/A
Eutaw ornithomimosaur	MMNS VP-7649	146.45*	2.17	5.26	183335	136346	230324	183.335	2.26325	136.346	230.324	128.31	2.11
		133.13**	2.12	5.15	141059	104905	177212	141.059	2.1494	104.905	177.212	116.11	2.06
Note that a single asterisk (*) indicates the values when D. mirificus is included, and double asterisk (**) indicate the values when D. mirificus is excluded in the analysis. Abbreviations: (cQE), the corrected quadrupedal values for biped; (DME),
developmental mass extrapolation; (FC), femoral circumference;
